# Supplementary material for: Response of Transgenic Potato Plants Expressing Heterologous Genes of ∆9- or ∆12-Acyl-lipid Desaturases to Phytophthora infestans Infection
Source: Plants (Basel). 2022 Jan 21;11(3):288. doi: 10.3390/plants11030288 (PMC8840463; doi:10.3390/plants11030288)
Supplement: Supplementary file 1 [file plants-11-00288-s001.zip]

Archive with 1 entries (1 files):
- plants-1501502-supplementary.pdf
